# Supplementary material for: Phosphorus Chemistry and Bacterial Community Composition Interact in Brackish Sediments Receiving Agricultural Discharges
Source: PLoS One. 2011 Jun 29;6(6):e21555. doi: 10.1371/journal.pone.0021555 (PMC3126828; doi:10.1371/journal.pone.0021555)
Supplement: Dataset S1 — Abundance of terminal restriction fragments produced by HaeIII, HhaI, MspI, and RsaI in the studied sediment samples. (XLS) [file pone.0021555.s008.xls]

## Sheet: HaeIII
		Lenght (bp) and relative abundances of terminal restriction fragments (T-RFs)
Stations	Sediment depth (cm)	52.2743	57.256	60.1779	61.2394	62.2641	71.0334	75.0894	76.6173	87.922	96.0343	125.084	126.085	129.555	130.656	135.344	141.296	172.976	185.12	186.581	189.191	190.531	192.554	194.721	197.261	198.686	200.6	203.433	205.273	206.328	213.843	215.638	216.695	218.441	220.03	221.407	223.191	226.033	227.721	229.375	232.112	233.763	235.167	236.52	237.843	243.14	245.661	247.114	249.783
AS2	0-1	0	0	0	0.0376548	0.0530145	0	0	0	0	0	0	0	0.0136578	0	0	0	0	0	0	0	0.050802	0	0	0	0	0.017785	0.0412288	0.0598222	0.0224227	0	0	0.0198273	0	0	0	0	0	0.0571416	0	0	0	0.0146364	0	0	0	0	0	0
AS2	6-7	0	0	0.0275039	0	0.0723518	0	0	0	0	0	0	0	0	0	0	0	0	0	0	0	0	0	0.0147589	0.0210112	0	0	0.0455693	0.0727426	0.0197487	0	0	0.0289768	0.0164122	0	0.0388361	0.0133161	0	0.0785439	0	0	0	0.0474931	0.0350186	0	0	0	0	0.014789
AS2	14-15	0	0	0.0269166	0	0.0784486	0.0154363	0	0	0	0	0	0	0	0	0	0	0	0	0	0	0.0141952	0	0	0	0	0	0.0533161	0.100168	0.0200388	0	0	0.0171946	0	0.016031	0.0280802	0	0.032605	0.0668649	0	0	0	0.0170653	0.0182805	0	0	0.0138849	0.0136781	0.0140142
AS2	19-20	0	0	0	0.0248234	0.0587775	0.0188758	0.0128445	0	0	0	0	0	0	0	0	0.0113367	0	0	0	0	0	0	0	0	0.0157764	0.0122302	0.0390361	0.0797755	0.0155809	0	0	0.0114763	0	0	0.0519644	0.0348198	0.0568509	0.0648926	0	0	0	0.0236506	0.0178427	0	0	0.016279	0.0212493	0.0172842
AS2	24-25	0	0	0	0.0195235	0.0336716	0	0	0	0	0	0	0	0	0	0	0	0	0	0	0	0	0	0	0	0	0.0128365	0.0234153	0.0584416	0	0	0	0	0	0.0158897	0.0212222	0.0454115	0.0561624	0.0560119	0	0	0	0.0206631	0.0191365	0	0	0	0.0142556	0.0147071
AS3	0-1	0	0	0.033245	0	0.0674614	0.0135099	0	0	0	0	0.0184547	0	0	0	0.0315673	0	0	0	0	0	0.0422075	0	0.0226049	0	0	0.0149227	0.0783664	0.0424724	0.0162472	0.018234	0.0145695	0.0225166	0	0	0.0166887	0	0.0224283	0.0258278	0	0	0	0.0430905	0.0154967	0	0	0.0194702	0	0.0150552
AS3	6-7	0	0	0	0.0377271	0.0614334	0.0239369	0	0	0	0	0	0	0	0	0	0	0	0	0	0	0.0219076	0	0	0	0	0	0.110276	0.0596808	0.0233373	0	0	0.0258279	0.0180334	0	0.0553454	0	0.0723181	0.0508717	0	0	0	0.0672908	0.0545153	0	0	0	0	0.0278572
AS3	14-15	0.0649874	0	0	0.0794291	0.0842989	0	0.140386	0	0	0	0	0	0	0	0	0	0	0	0	0	0	0	0	0	0	0	0.0676742	0.0451721	0	0	0	0	0	0	0	0	0.103946	0	0	0	0	0	0.0972292	0	0	0	0	0.0349286
AS3	19-20	0	0.0146435	0	0.0366966	0.0140718	0.0141158	0	0	0	0	0	0.0163145	0	0	0	0	0	0	0.0132143	0.0243178	0	0	0	0	0	0	0.0425892	0.0612783	0.0193927	0	0	0	0	0	0.0357292	0	0.142213	0.0156549	0	0.0128405	0	0.0140278	0.153009	0	0.0140938	0.0133462	0	0.0354434
AS3	24-25	0	0.0223501	0	0.0411996	0	0	0.0233599	0	0	0	0	0	0.0147767	0	0	0.0256488	0.03918	0	0	0.0313036	0	0	0	0	0	0	0.021374	0.0432865	0.0130264	0	0	0	0	0	0.0355448	0	0.148978	0.0201959	0	0	0.0207345	0	0.234373	0	0.0129254	0	0	0.0128244
AS5	0-1	0	0	0	0.0611666	0.0616968	0	0	0	0	0	0.0396444	0	0	0	0.103369	0	0	0	0	0	0.0553337	0	0.0403306	0	0	0	0.0425452	0.0124454	0.0151591	0.0137555	0	0.0181847	0	0	0.0159389	0	0.0135371	0.0179351	0.0121647	0	0	0.0325016	0	0.0166875	0	0.0203369	0	0
AS5	6-7	0	0	0.0458082	0	0.0775266	0	0	0	0	0	0	0	0	0	0	0	0	0	0	0	0.0845047	0	0.0130213	0	0	0.0168275	0.140997	0.0457414	0.01429	0.0156255	0	0.0562252	0	0	0.0415011	0	0.0163601	0.036326	0	0	0	0.0416013	0	0	0	0	0	0
AS5	14-15	0	0	0.0322799	0	0.0803289	0.0116092	0	0	0	0	0	0	0	0	0	0	0	0	0	0	0.0133505	0	0	0	0	0.0333441	0.17288	0.0382457	0	0.0185102	0	0.0823605	0	0	0.0455659	0.0132538	0.0485972	0.112061	0	0	0	0	0.0624315	0	0	0	0	0.0148662
AS5	19-20	0.0166438	0	0.0319448	0	0.0852798	0.0153947	0	0	0	0	0	0	0	0	0	0	0	0	0	0	0	0	0	0	0	0.0192356	0.114664	0.0318511	0	0	0	0.0471521	0	0	0.0380027	0.019704	0.0435923	0.0808144	0	0	0	0.0268861	0	0	0	0	0	0.0177992
AS5	24-25	0	0	0	0.0663674	0.0559402	0	0.0630833	0	0	0.0126988	0	0	0	0	0	0	0	0	0	0	0.0163661	0	0.0122609	0	0	0	0.0731273	0.0227976	0.0172692	0	0	0.0162566	0	0.0195408	0.0276691	0	0.049673	0.0808178	0.0134924	0	0	0.0259996	0.0216755	0	0	0	0	0
AS7	0-1	0	0	0	0.025793	0.0381677	0	0	0	0	0	0	0	0	0	0	0	0	0	0	0	0.0451005	0	0	0	0	0	0	0.0934064	0.0388386	0	0	0.037124	0	0.0213948	0	0.0260166	0	0.0559097	0	0	0	0	0	0.0158411	0	0	0	0
AS7	14-15	0	0	0	0.014579	0.031599	0	0	0	0	0	0	0	0	0	0	0	0	0	0	0	0	0	0	0	0	0.0103157	0.0234736	0.172256	0.0292416	0	0	0.0223199	0	0.0109175	0	0.0132081	0.0396409	0.116933	0.0117033	0	0.0194944	0.0133585	0	0	0	0	0.0120712	0.0101819
AS7	19-20	0	0	0	0.0107694	0.0334049	0	0	0	0	0	0	0	0	0	0	0	0	0	0	0	0	0	0	0	0	0	0.0217673	0.133574	0.0138311	0	0	0.0206858	0	0	0.0129629	0	0.0824384	0.0846624	0.0255449	0.0131304	0.0245548	0	0	0	0	0	0.0109522	0.0216911
AS7	24-25	0	0	0	0.0497168	0.0431718	0	0.0437697	0	0	0	0	0	0	0	0	0.0202329	0	0	0	0	0	0	0	0	0	0	0	0.10988	0	0	0	0	0	0	0	0.0176841	0.0559157	0.0745752	0	0.0249213	0.0137823	0	0	0	0	0	0.025236	0.0256451
GF1	0-1	0	0	0.0223212	0	0.0266535	0	0	0	0	0	0	0	0	0	0.100012	0	0	0	0	0	0.0333375	0	0	0	0	0	0	0.0241779	0.0175352	0	0	0.0281801	0	0.032471	0	0.0322235	0	0.0279738	0.0440236	0	0.0294178	0	0	0.0724512	0	0	0	0
GF1	6-7	0	0	0.0149007	0	0.0588833	0	0	0	0	0	0	0	0	0	0	0	0	0	0	0	0	0	0	0	0	0.017102	0.0314947	0.196376	0	0	0	0.0267113	0	0	0.0138001	0.0226474	0.0214621	0.112136	0.0175676	0	0	0	0	0	0	0	0	0
GF1	14-15	0.0117856	0	0	0.0326752	0.0301019	0	0.0261661	0	0	0	0	0	0	0	0	0	0	0	0	0	0	0	0	0	0.0125208	0.0209329	0.0302965	0.157624	0	0	0	0	0	0	0.0172134	0.0169972	0.0717082	0.0509483	0.0138183	0.035573	0.0353567	0	0	0	0	0	0	0.0548624
GF1	19-20	0	0	0.0212499	0	0.022747	0.016855	0	0	0	0	0	0	0	0	0	0	0	0	0	0	0	0	0	0	0.0143437	0.028639	0.0210084	0.104607	0	0	0	0	0	0	0.0319714	0	0.076741	0.0563605	0.0165652	0.0540423	0.0203806	0.0395055	0.0220226	0	0	0	0.0179658	0.0490196
GF1	24-25	0	0	0	0.0117635	0	0	0	0	0	0	0	0	0	0	0	0	0	0	0	0	0	0	0	0	0	0.0312186	0.0179207	0.0484902	0	0	0	0	0.0124914	0	0.0283466	0.0250615	0.115944	0.0160323	0	0.136402	0.0181568	0.0301564	0	0	0	0	0.0242943	0.0301564
JML	0-1	0	0	0.0224367	0	0.0368923	0	0	0	0	0	0	0	0	0	0	0	0	0	0	0	0.034164	0	0	0	0	0.0175096	0.0179982	0.114952	0.0539132	0	0	0.0372587	0	0.0252871	0	0.0208079	0	0.0435703	0.0181204	0	0	0	0	0.0288704	0	0	0	0
JML	6-7	0	0	0.0155708	0	0.0580606	0	0	0	0	0	0	0	0	0	0	0	0	0	0	0	0	0	0	0	0	0	0.029445	0.244646	0.0359297	0	0	0.018964	0	0.0143266	0	0.0186623	0.0163625	0.120759	0.0148168	0	0.0147414	0	0	0	0	0	0	0
JML	14-15	0	0	0	0.0266066	0.0193049	0	0.0537982	0	0	0	0	0	0	0	0	0	0	0	0	0	0	0	0	0	0.011115	0.0149066	0.0195433	0.170494	0.0178749	0	0	0	0	0	0.0214499	0	0.0607098	0.0374182	0.0159466	0.0261732	0.0188499	0.0196516	0	0	0	0	0	0.0566365
JML	24-25	0.0608944	0	0	0.0409768	0.013844	0	0.152775	0.0112591	0.0246591	0	0	0	0	0	0	0	0	0	0	0	0	0	0	0	0	0.0238503	0	0.0359182	0	0	0	0	0.0159848	0	0.0313352	0	0.0679987	0.0326514	0	0.0812084	0.0134158	0.0306851	0	0	0	0	0.0132572	0.0279099
Paila10	0-1	0	0	0	0.107158	0.0777637	0.0247353	0	0	0	0.032105	0.0206692	0	0	0.0193139	0.0760695	0	0	0	0	0	0.0412537	0	0	0	0	0.021601	0.0978399	0.0331216	0.0320203	0.0241423	0	0	0	0	0.052859	0	0	0.0408302	0	0	0	0.0725116	0	0	0	0.0328674	0	0.0205845
Paila10	6-7	0	0.017853	0.049505	0	0.0619786	0.0303267	0	0	0	0	0	0	0	0	0.0229984	0	0	0	0	0	0.0213612	0	0	0	0	0	0.136899	0.0321197	0.0339128	0.027598	0	0.0331332	0	0	0.0345365	0	0	0.025727	0	0	0	0.116707	0.0181648	0	0	0.0389023	0	0.0223747
Paila10	14-15	0	0	0.051293	0	0.0671618	0.024471	0	0	0	0	0	0	0	0	0	0	0.0167237	0.0161894	0	0	0.0210782	0.0113272	0	0	0	0.0179526	0.120993	0.0358784	0.0209714	0.012476	0	0.0407405	0.013598	0	0.041168	0	0.0137049	0.0385232	0	0	0	0.0970827	0.0352372	0	0.0150139	0.0187273	0	0.0246848
Paila10	19-20	0.0135009	0	0	0.0649421	0.0648436	0.0227396	0.0622074	0	0	0	0	0	0	0	0	0	0.025425	0.015324	0	0	0.011456	0.011727	0	0	0	0.0143385	0.109904	0	0.0242424	0	0	0.0205962	0	0	0.0712737	0	0.0483863	0.0390737	0	0	0.0136487	0.0575018	0.0491254	0	0	0	0	0.0423011
Paila10	24-25	0	0	0	0.0349666	0.0398516	0.0180342	0.0178139	0	0	0	0	0	0	0	0	0	0.0132594	0.0170425	0	0	0	0	0	0	0	0	0.0790054	0	0.0151326	0	0	0	0	0	0.030559	0	0.0340116	0.0554617	0	0	0	0.0480423	0.0514214	0	0	0	0	0.0142511
Paila14	0-1	0	0	0	0.0976939	0.062348	0	0.0184067	0	0	0.0158491	0.0345912	0	0	0	0.11174	0	0	0	0	0	0.0763941	0	0.0315304	0	0	0.0138784	0.0433543	0.0180294	0.0166457	0.0136268	0	0.0405451	0	0	0.0207547	0	0	0.0247799	0.013501	0	0	0.0272537	0	0	0	0.0186583	0	0
Paila14	6-7	0	0	0.0338184	0	0.0601508	0	0	0	0	0	0	0	0	0	0	0	0	0	0	0	0.0848079	0	0	0	0	0	0.122971	0.0514606	0.0196315	0.0184274	0.0208355	0.0348131	0	0	0.0505183	0	0.0199456	0.0426657	0	0	0	0.0624018	0	0	0	0	0	0
Paila14	14-15	0	0	0.029863	0	0.0732918	0.0168434	0	0	0	0	0	0	0	0	0	0	0	0	0	0	0.0197114	0	0	0	0	0.0164337	0.138207	0.0280876	0	0.0147494	0	0.0601357	0	0	0.0492102	0	0.0424273	0.106341	0	0	0	0.0301361	0.0195293	0	0	0	0	0.0236263
Paila14	19-20	0	0	0.0304656	0	0.0777142	0.0147857	0	0	0	0	0	0	0	0	0	0	0	0	0	0	0.0136827	0	0	0	0	0.0180349	0.144727	0.0387229	0	0	0	0.0445061	0	0	0.0385441	0	0.0515412	0.0972992	0	0	0	0.024295	0.0131461	0	0	0	0	0.0290646
Paila14	24-25	0	0.0159579	0	0.0265351	0.0835409	0.0163269	0	0	0	0	0	0	0	0	0	0	0.0125757	0	0	0	0.0287181	0	0	0	0	0	0.105679	0.0304092	0	0	0	0.0298558	0	0	0.0348369	0	0.0656459	0.128955	0	0	0	0.0271193	0.0187252	0	0	0.0138056	0	0.01522
C63	0-1	0	0	0.0149959	0.0492826	0	0	0	0	0	0	0	0	0	0	0	0	0	0	0	0	0.0878881	0	0	0	0	0.0113009	0.0107731	0.0485628	0	0	0	0.0356303	0	0	0	0	0	0.0687413	0	0	0	0	0	0	0	0	0	0
C63	1-2	0.0210549	0	0.0152466	0.0261136	0	0	0	0	0	0	0	0	0	0	0	0	0	0	0	0	0.0900511	0	0	0	0	0	0	0.0494168	0.0187831	0	0	0	0	0.0301419	0	0	0	0.0631646	0	0	0	0	0	0	0	0	0	0
C63	4-5	0	0	0	0.0255618	0	0	0	0	0	0	0	0	0	0	0	0	0	0	0	0	0.044617	0	0.014232	0	0	0	0	0.0210795	0	0	0	0	0	0.0298376	0	0.0205011	0	0.0415909	0	0	0	0	0.00960506	0	0	0	0	0
C63	9-10	0	0	0	0.0451056	0	0.0141114	0	0	0	0	0	0	0	0	0	0	0	0	0	0	0	0	0	0.0113117	0	0.025819	0.0606592	0.0719144	0	0	0	0.0333696	0	0.0221569	0	0.0301882	0	0.0773299	0	0	0	0	0	0	0	0	0	0
[truncated: 56 more columns]

## Sheet: HhaI
		Lenght (bp) and relative abundances of terminal restriction fragments (T-RFs)
Stations	Sediment depth (cm)	52.4584	53.5869	54.9065	59.5804	60.9369	62.0609	71.7758	74.5956	76.0778	87.5773	89.6992	91.7551	95.6698	101.3	104.373	109.434	130.61	134.114	168.959	190.329	201.001	204.738	206.537	208.788	210.671	212.811	219.317	224.007	226.938	237.077	244.417	333.661	336.482	340.103	342.31	347.039	349.462	353.08	355.974	362.07	364.046	365.76	368.411	369.758	370.94	373.609	375.445	377.643
AS2	0-1	0.0190326	0.0393949	0	0	0.0303358	0.0191157	0	0	0	0.0706449	0.1624	0.108378	0.049119	0	0	0	0	0	0	0	0.0189495	0	0	0.0386469	0	0	0	0.0393949	0	0	0	0	0	0	0	0	0	0.0191157	0	0.0302527	0	0.029006	0	0	0	0	0.0241024	0.0750499
AS2	6-7	0.0216437	0.0430259	0.0238917	0	0	0	0.0363342	0	0	0.0177227	0.206085	0.111251	0.047522	0	0	0	0	0	0.0157361	0	0.0208072	0.0227415	0.0197093	0.0962463	0	0	0	0.0265579	0	0	0	0	0	0	0	0	0.0173568	0.0207549	0	0	0	0.0207549	0	0	0	0.0155793	0	0.0419803
AS2	14-15	0.0176783	0.0244892	0	0	0	0	0.0301482	0.017478	0	0	0.166116	0.132812	0.0301482	0	0	0	0	0	0	0	0	0	0	0.0520333	0	0	0	0	0	0	0	0	0	0	0	0	0.0164764	0	0	0	0.0356571	0.0286959	0	0	0	0.0240385	0.0283954	0.0872897
AS2	19-20	0	0.0223164	0	0	0.0190073	0	0.0203793	0.0248991	0	0	0.1341	0.0948749	0.0213479	0.0161421	0	0	0	0	0	0	0	0.0174738	0	0.0729621	0	0	0	0	0	0	0	0	0	0	0	0	0.0225989	0	0	0	0.0667474	0	0	0	0	0.0556094	0.024778	0.0646893
AS2	24-25	0.0233043	0.0309489	0	0	0.0255745	0	0	0	0	0	0.101603	0.0870089	0.0242309	0.0150111	0	0	0	0	0	0	0	0	0	0.0553651	0	0	0	0	0	0	0	0	0	0	0	0	0.0176983	0	0.0154744	0	0.073573	0	0	0	0	0.0667624	0.0159841	0.0822368
AS3	0-1	0	0.0655865	0.0578373	0	0	0	0.0376893	0	0	0.135048	0.174216	0.0266291	0.0658683	0	0	0	0	0	0	0	0	0	0	0.0607256	0	0	0	0.0313491	0	0	0	0	0	0	0	0	0	0	0	0.0198662	0.025361	0.0312786	0	0	0	0	0.0379711	0
AS3	6-7	0	0.0837446	0.0256007	0.0184412	0	0	0.0253295	0	0	0.0212074	0.264251	0.0819548	0.0376417	0	0	0	0	0	0	0	0	0.0200141	0	0.056571	0	0	0	0.0341162	0	0	0	0	0	0	0	0	0	0	0	0	0.0717579	0.0171937	0	0	0	0.0232684	0.0360688	0.0341162
AS3	14-15	0.0806475	0.128631	0	0	0.0711085	0.0457436	0	0.0883076	0.0856338	0	0.184637	0.0583899	0	0	0	0	0	0	0	0.0201619	0	0	0	0.021824	0	0	0	0	0	0	0	0	0	0	0	0	0	0	0	0	0.0724816	0	0	0	0	0.0181385	0.0346148	0.0435034
AS3	19-20	0	0.119149	0	0	0.0307344	0	0	0.0139008	0	0	0.116522	0.0769583	0	0	0	0	0	0	0	0	0.0158255	0	0	0.0230356	0	0	0	0	0.0297874	0	0.0154894	0	0	0	0	0	0	0	0.0132897	0	0.145851	0.014023	0	0	0	0.0563974	0.062416	0.0751864
AS3	24-25	0	0.319384	0	0	0.0254987	0	0	0.030399	0	0	0.128491	0.0670425	0	0	0.0135299	0	0	0	0	0	0.0176496	0	0	0.0176496	0	0.0151778	0	0	0	0	0	0	0	0	0	0	0.0309193	0	0	0	0.113053	0	0	0	0	0	0.0210321	0.0179965
AS5	0-1	0	0.0453515	0.0515873	0	0.04352	0	0.0289552	0	0.0248125	0.221219	0.103305	0	0.0654108	0	0	0	0	0	0	0	0	0	0	0.0338392	0	0	0	0	0	0	0	0.030307	0.0526775	0.0188383	0	0.0242456	0	0	0	0.0178353	0	0.0347113	0	0	0	0	0.0192308	0
AS5	6-7	0	0.0404589	0.019743	0	0.0139052	0	0.0270807	0	0	0.0925123	0.212835	0.0516074	0.0364455	0	0	0	0	0	0	0	0.0140268	0	0	0.0431751	0	0	0	0.0408643	0	0	0	0	0	0	0	0	0	0.0277699	0	0.0372563	0.0234321	0.0526209	0	0	0	0.0137431	0.0651478	0.0142701
AS5	14-15	0	0.0414316	0	0	0	0	0.0282529	0	0	0.0223857	0.217584	0.0692783	0.0405741	0	0	0	0	0	0	0	0	0.0201291	0	0.0430564	0	0	0	0.0360157	0	0	0	0	0	0	0	0	0	0.0250485	0	0	0.043959	0.05452	0.0255901	0	0	0	0.0778535	0.021122
AS5	19-20	0.0288179	0.0389136	0	0	0	0	0.0322305	0	0	0.0208077	0.197317	0.0827567	0.0500047	0	0	0	0	0	0	0	0	0.0216608	0	0.0263058	0	0	0	0.0485354	0.0177742	0	0	0	0	0	0	0	0	0.0224192	0	0	0.0386293	0.0412835	0.017158	0	0	0	0.0546023	0.030619
AS5	24-25	0.0176412	0.0384783	0	0	0.0503413	0	0.0195076	0.0801779	0	0.0313195	0.0800757	0.0819421	0.0370209	0	0	0.013576	0	0	0	0	0.0231637	0.0124255	0	0.0450745	0	0	0	0.0330836	0	0	0	0	0	0	0	0	0	0.0258226	0	0	0.0487306	0.0352313	0.0175134	0	0	0	0.0550712	0.0426201
AS7	0-1	0	0.0319516	0	0	0	0	0.0218192	0	0.0161197	0.0303972	0.110708	0.191595	0.0549223	0	0	0	0	0	0	0	0	0.0272309	0	0.0864709	0.0160622	0	0	0.0199194	0	0	0	0	0	0	0	0	0.0173287	0.0149108	0	0.028958	0	0.0164076	0	0	0	0	0	0.138112
AS7	14-15	0	0.014581	0	0	0	0	0.0209709	0	0	0	0.120079	0.228665	0	0	0	0	0	0	0	0.018698	0	0.0174114	0	0.0370958	0	0	0	0	0	0	0	0	0	0	0	0	0	0	0	0	0.031049	0	0.0158676	0	0	0.0442577	0	0.117248
AS7	19-20	0	0	0	0	0	0	0.0150429	0	0	0	0.0926938	0.135273	0.0136831	0	0	0	0	0	0	0.0602567	0	0.0135131	0	0.0175642	0	0	0	0	0	0.0134281	0	0	0	0	0.0339103	0	0	0.0125216	0	0	0.0855548	0	0.0327771	0	0	0.046007	0	0.11057
AS7	24-25	0	0.0132811	0	0	0.0239445	0	0	0.0415246	0	0	0.0565589	0.0829291	0	0	0	0	0	0	0	0.103727	0.0132331	0	0	0.0227196	0	0	0	0	0	0	0	0	0	0	0.048033	0	0	0	0.0147942	0	0.0926317	0	0.0224554	0	0	0.0364811	0	0.0837937
GF1	0-1	0	0.0288089	0	0	0	0	0	0	0.0189615	0.0758809	0.0933408	0.127667	0.0404372	0	0	0	0	0	0	0	0	0	0	0.0376436	0	0	0	0.0211265	0	0	0	0	0.108461	0.0188916	0	0	0	0	0.0141425	0.0335231	0	0.069735	0	0.0137235	0	0	0.0202884	0.103572
GF1	6-7	0	0	0	0	0	0	0.0284541	0	0	0.0300734	0.189174	0.309814	0.0266034	0	0	0	0	0	0	0	0	0	0	0.0324446	0	0	0	0	0	0	0	0	0	0	0	0	0	0	0	0	0	0.0368978	0.0178706	0	0	0	0	0.131629
GF1	14-15	0.0177335	0	0	0	0.0308218	0	0.0137018	0.0361097	0	0	0.143066	0.149405	0.0189021	0	0	0	0	0	0	0.045517	0	0	0	0.0176751	0	0	0	0	0	0	0	0	0	0	0.0212393	0	0	0	0	0	0.0790266	0	0.0184347	0	0	0.0569985	0	0.10348
GF1	19-20	0	0.0181962	0	0	0	0	0	0	0	0	0.105082	0.0864669	0	0	0	0	0	0	0	0.0376955	0	0	0	0.027876	0	0	0	0	0	0	0	0	0	0	0.0273176	0	0	0	0	0	0.10713	0	0.0229896	0.0177308	0.0268057	0.0474684	0	0.110248
GF1	24-25	0	0.0116302	0	0	0	0	0	0	0	0	0.0553114	0.0548405	0	0.0174097	0	0	0	0.0114162	0	0.0515868	0	0.0147126	0	0.0177807	0	0	0	0	0	0.0171243	0	0	0	0	0.0231463	0	0	0	0	0	0.142502	0	0	0	0.0240453	0.0345482	0.0111022	0.0586221
JML	0-1	0	0.0368841	0	0.0148948	0	0	0.0211422	0	0	0.0280954	0.175914	0.209763	0.0457433	0	0	0	0	0	0	0	0	0.0237541	0	0.0544614	0	0	0	0.0198362	0	0.0150007	0	0	0	0	0	0	0	0.0168714	0	0.0209657	0	0.0328604	0	0.0232952	0.0144713	0	0	0.116511
JML	6-7	0	0	0	0	0	0	0.021312	0	0	0.0183491	0.171691	0.315313	0.0242229	0	0	0	0	0	0	0	0	0	0	0.0154382	0	0	0	0	0	0	0	0	0	0	0	0	0	0.0167897	0	0	0	0	0.0197006	0	0	0.0385695	0	0.135929
JML	14-15	0.0197115	0.0206614	0	0	0.0387698	0	0	0.0958262	0	0	0.125453	0.19943	0.0162085	0	0	0	0	0	0	0.0746898	0	0	0	0.0213739	0	0	0	0	0	0.0211364	0	0	0	0	0	0	0	0	0	0	0.0671496	0	0.0162085	0	0	0.0375824	0	0.111441
JML	24-25	0.070568	0.0176779	0	0	0.036539	0	0	0.126757	0.0572648	0.026212	0.0398738	0.0388518	0	0.0162973	0	0	0	0	0	0.0286503	0	0.0147913	0	0.0260865	0	0	0	0	0	0	0	0	0	0	0.0169966	0	0	0	0	0	0.082652	0	0	0	0.0366824	0.0441767	0	0.0526033
Paila10	0-1	0	0.0653531	0.0802889	0	0.0636701	0	0.0342192	0	0	0.0946638	0.227403	0.030082	0.0551855	0	0	0	0.0245425	0	0	0	0	0	0	0.0748896	0	0	0	0.0188626	0	0	0	0	0.0234906	0	0	0	0	0	0	0	0	0	0	0	0	0.024262	0.032396	0.0215272
Paila10	6-7	0	0.0905712	0.075069	0	0	0	0.035464	0	0	0.0247399	0.364196	0.0421533	0.0373752	0	0	0	0	0	0	0	0	0	0	0.0316415	0	0	0	0.0279252	0	0	0	0	0	0	0	0	0	0	0	0	0	0.0311106	0	0	0	0.0311106	0.0671055	0
Paila10	14-15	0	0.0663948	0.0322738	0	0	0	0.0303917	0	0	0	0.274467	0.0570194	0.027011	0	0	0	0	0	0	0	0	0.0241531	0	0.0292067	0	0	0.0162066	0.0406037	0	0	0	0	0	0	0	0	0	0.0176356	0	0	0	0.0250244	0.0181584	0	0	0.0348181	0.0586226	0.0155793
Paila10	19-20	0.0251768	0.0338932	0	0	0.0601923	0	0.0156373	0.100969	0	0	0.15323	0.0617635	0.015525	0	0	0	0	0	0	0	0	0.0174704	0	0.0338932	0	0	0	0.0133553	0.0242415	0	0	0	0	0	0	0	0	0.0158991	0	0	0.013879	0.0173955	0	0	0	0.0374097	0.0697318	0.0283566
Paila10	24-25	0	0.0557744	0	0	0.0222152	0	0.0143112	0.0196681	0	0	0.175017	0.0761252	0.0159393	0	0	0	0	0	0	0	0	0.0221102	0	0.0191692	0	0	0	0	0	0	0.01439	0	0	0	0	0	0	0	0	0	0.0252613	0.022189	0.0144688	0	0	0.041043	0.0798277	0.0420934
Paila14	0-1	0	0.052474	0.0583965	0	0.091957	0	0.0326052	0.0319684	0	0.242119	0.143221	0	0.0733618	0	0	0	0	0	0	0	0	0	0	0.0462969	0	0	0	0	0	0	0	0.0238171	0.0464879	0	0	0.0202509	0	0	0	0.0219703	0	0	0	0	0	0	0	0
Paila14	6-7	0	0.0423912	0.0233584	0	0	0	0.0232719	0	0	0.111774	0.246561	0.0473224	0.0369409	0	0	0	0	0	0	0	0	0	0	0.0493122	0	0	0	0.0448136	0	0	0	0	0	0	0	0	0	0.0229259	0	0.0395363	0.0240505	0.0588286	0	0	0	0.024137	0.0624622	0
Paila14	14-15	0	0.0361063	0	0	0	0	0.0264206	0	0	0.0289496	0.222073	0.0676388	0.0331468	0	0	0	0	0	0	0	0	0.0207167	0	0.0475678	0	0	0	0.0404649	0	0	0	0	0	0	0	0	0	0.0203401	0	0	0.0357297	0.0512269	0.0312635	0	0	0	0.0823289	0.0311558
Paila14	19-20	0	0.0459206	0	0	0	0	0.0307228	0	0	0.0254872	0.223677	0.0786067	0.0451207	0	0	0	0	0	0	0	0	0.0249418	0	0.0441027	0	0	0	0.0389761	0.0167248	0	0	0	0	0	0	0	0	0.0202516	0	0	0.0451207	0.0485748	0.020288	0	0	0	0.0562827	0.0257781
Paila14	24-25	0.0269062	0.0330938	0	0	0	0	0.0247505	0	0	0.0219162	0.131816	0.112495	0.0213972	0	0	0	0	0	0	0	0.0180439	0.0177246	0	0.0416367	0	0	0	0.0298204	0	0	0	0	0	0	0	0	0	0.0141717	0	0	0.0589222	0.0433932	0.0161277	0	0	0	0.060479	0.052016
C63	0-1	0	0.0643304	0	0	0	0	0.0189207	0	0	0	0.125946	0.120681	0.0487825	0	0	0	0	0	0	0	0	0	0	0.0372655	0	0	0	0	0	0	0	0	0	0	0	0	0	0.037101	0	0.0498519	0	0.0298618	0	0	0	0	0	0.100033
C63	1-2	0.0469703	0.0251524	0	0	0	0	0	0	0	0.0139577	0.137719	0.230945	0.0186738	0	0	0	0	0	0	0	0	0	0	0	0	0	0	0	0	0	0	0	0	0	0	0	0	0	0	0.0493521	0	0.0242473	0	0	0.0149581	0	0	0.187691
C63	4-5	0	0.0222547	0	0	0	0	0.0137677	0	0	0.03904	0.126079	0.242539	0.0186713	0	0	0	0	0	0	0	0	0	0	0.0198029	0	0	0	0	0	0	0	0	0	0	0	0	0	0	0	0.0292329	0	0.038097	0	0	0	0.0230091	0	0.193314
C63	9-10	0	0.0474495	0	0.0189653	0	0	0.0244151	0	0	0	0.23296	0.158189	0.0241244	0	0	0	0	0	0	0	0.0345153	0.0223805	0	0.0217992	0	0	0	0.0157681	0	0	0	0	0	0	0	0	0	0	0	0	0	0.0236884	0	0	0	0.0187473	0.034806	0.093809
[truncated: 40 more columns]

## Sheet: MspI
		Lenght (bp) and relative abundances of terminal restriction fragments (T-RFs)
Stations	Sediment depth (cm)	52.4541	53.8671	58.8959	60.6378	61.8155	71.4222	75.1073	77.1463	82.4082	83.9467	85.6073	87.6218	89.7197	91.9985	95.9896	120.435	122.083	125.908	127.001	128.073	129.26	130.394	136.098	137.36	139.657	145.964	147.586	148.819	157.16	159.646	161.103	162.396	164.555	166.962	170.151	172.388	180.345	185.74	191.718	201.199	203.227	205.972	208.894	223.66	226.013	275.438	280.271	283.185
AS2	0-1	0	0	0.020627	0	0	0	0	0	0.120061	0	0.0394035	0	0.0254163	0	0	0	0	0	0	0	0	0.0212256	0.0334712	0.0240557	0	0	0	0	0	0.0562207	0.0877327	0.0451181	0	0	0	0	0	0	0	0	0	0	0	0	0	0	0	0
AS2	6-7	0	0	0.0308744	0	0	0	0	0	0.0656962	0	0.0226781	0.0194348	0	0	0	0	0	0	0	0	0	0	0.0458842	0.0496304	0	0.021069	0	0	0.0253683	0.021949	0.103082	0.018052	0	0	0	0	0	0	0	0	0.0246644	0	0	0	0	0.0177503	0	0
AS2	14-15	0	0	0.0213	0	0	0	0	0	0.050991	0	0	0	0	0	0	0	0	0	0	0	0	0	0.0457704	0.016573	0	0.0306212	0	0	0.0186612	0.0181677	0.173476	0	0	0	0	0	0	0	0	0	0	0	0	0	0	0	0	0.0262169
AS2	19-20	0	0	0.0185359	0	0	0	0	0	0.0408992	0	0	0.0171382	0	0	0	0	0.016459	0	0	0	0	0	0.0254461	0.0234998	0	0.0149829	0	0	0.0249236	0	0.141064	0	0	0	0	0	0	0	0	0	0	0	0	0	0	0.0163153	0	0.0479008
AS2	24-25	0	0	0.0331512	0	0	0	0	0	0.0237951	0	0	0	0	0	0	0	0.0213661	0	0	0	0	0	0.0296201	0.0165981	0	0.0223332	0	0	0.0340283	0	0.135596	0	0	0	0	0	0	0	0	0	0	0	0	0	0	0	0	0.045521
AS3	0-1	0	0	0	0	0	0	0	0	0.130863	0	0.0257817	0	0.0260072	0	0	0	0	0	0	0	0	0	0.0905743	0.0441221	0	0.0527661	0	0	0	0	0.0749399	0	0	0	0	0	0	0	0	0	0	0	0	0	0	0	0	0
AS3	6-7	0	0	0.0219426	0	0	0	0	0	0.0497972	0	0.0176223	0.0252776	0	0	0	0	0.0387691	0	0.0227006	0	0.0169023	0	0.0456285	0.0567325	0.0200478	0.0271725	0	0	0	0	0.200402	0.0269072	0	0	0	0	0.036571	0	0	0	0.0288021	0.025884	0	0	0	0.0173191	0	0.0580589
AS3	14-15	0.0633291	0	0	0.0579065	0.0373777	0	0.144185	0	0	0	0	0.0334076	0	0	0	0	0.063426	0	0	0	0	0	0	0	0	0	0	0	0	0	0.120364	0	0	0	0	0	0.0305994	0	0	0	0	0	0	0	0	0	0	0.0888932
AS3	19-20	0	0	0.0389453	0.0414276	0	0	0	0	0	0.0296778	0	0.037511	0	0	0	0	0.137357	0	0	0.0372352	0	0	0	0	0.0385591	0	0.0420896	0	0	0	0.182094	0	0	0	0	0	0	0	0	0	0	0	0	0	0	0	0	0.125552
AS3	24-25	0	0	0	0.0333303	0	0	0.0260937	0	0.0152539	0.0231511	0	0.0311383	0	0	0	0	0.247846	0	0.0226406	0.0266042	0	0	0	0	0.0762994	0	0	0.0146233	0.0423385	0	0.10984	0	0	0	0	0	0	0	0.0213795	0	0	0	0	0	0	0.0244422	0	0.0927244
AS5	0-1	0	0	0	0.0254455	0	0	0	0	0.178053	0	0	0	0	0	0	0	0	0.0246016	0.0193762	0	0	0	0.0817565	0.0296647	0.0183052	0.0470611	0	0	0	0.0208043	0.0330726	0	0	0	0	0	0	0	0	0	0	0	0	0	0	0	0	0
AS5	6-7	0	0	0	0	0	0	0	0	0.124617	0	0	0	0	0	0	0	0	0	0	0	0.0260694	0	0.0741727	0	0	0.0301856	0	0	0	0	0.159403	0	0	0	0	0	0	0	0	0	0	0	0	0	0.0299435	0	0	0
AS5	14-15	0	0	0.0252779	0	0	0	0	0	0.0537983	0	0	0	0	0	0	0	0	0	0.0258735	0	0	0	0.0563129	0	0	0.0323584	0	0	0	0.0262705	0.162917	0.0238221	0	0.0295791	0	0	0.0354023	0	0	0	0	0	0	0	0	0	0	0.0321599
AS5	19-20	0	0	0.0179766	0	0	0	0	0	0.0380254	0	0.0205247	0.0196567	0	0	0	0	0	0	0	0	0	0	0.056814	0	0	0.0200767	0.0339932	0	0	0	0.144681	0.0216728	0	0.027413	0	0	0.0232688	0	0	0	0.0179486	0	0	0	0	0	0	0.0322572
AS5	24-25	0.0183594	0.0400447	0	0.0523907	0	0.0203017	0.083442	0	0	0	0	0.0325945	0.0833356	0.0852779	0.0385281	0	0	0	0	0	0	0	0	0	0	0	0	0	0	0	0	0	0	0	0	0	0	0	0	0.0241066	0	0	0.0469095	0.0344305	0	0	0	0
AS7	0-1	0	0	0.028282	0	0	0	0	0	0.0903442	0	0.0210891	0	0	0	0	0	0	0	0	0	0	0.0934323	0.0230097	0	0	0	0	0	0	0.0187166	0.0670332	0.051593	0	0	0	0	0	0	0	0	0.0171726	0	0	0	0	0	0	0
AS7	14-15	0	0	0.021494	0	0	0	0	0	0.0334591	0	0	0	0	0.0155605	0	0	0	0	0	0	0	0	0.031907	0	0	0.0216511	0	0	0	0.0203348	0.224606	0.0289599	0	0	0	0	0	0	0	0	0	0	0	0	0	0	0	0.0263665
AS7	19-20	0	0	0	0	0	0	0	0	0.0215558	0	0	0	0	0	0	0	0	0	0	0	0	0	0.0229423	0	0	0	0	0	0	0.0165616	0.175142	0.0175758	0	0	0	0	0.0143277	0	0	0	0	0	0	0	0	0	0	0.0686729
AS7	24-25	0	0	0.0231723	0.0293866	0	0	0.0356561	0	0.0299666	0	0	0.0153838	0	0.0348551	0	0	0	0	0	0	0	0.0199409	0.0212114	0	0	0.0236142	0	0	0.0243047	0	0.178115	0	0	0	0	0	0.0181733	0	0	0	0	0	0	0	0	0.0231999	0	0.0939321
GF1	0-1	0	0	0	0	0	0	0	0.0276798	0.0985609	0	0	0	0.0157146	0	0	0	0	0	0	0	0.0166795	0.0270181	0.0193813	0	0	0	0	0	0	0.0322287	0.083122	0.0829566	0	0	0	0	0	0	0	0	0	0	0	0	0	0	0	0
GF1	6-7	0	0	0	0	0	0	0	0	0.0638137	0	0	0	0	0	0	0	0	0	0	0	0	0.0544813	0.0447284	0	0	0	0	0	0	0.0274929	0.298722	0.0468303	0	0	0	0	0	0	0	0	0	0	0	0	0	0	0	0
GF1	14-15	0	0	0	0.0275518	0	0.0204013	0.0275742	0	0	0	0	0	0	0	0	0	0	0	0	0	0	0	0.0227923	0	0	0	0	0	0	0.0208706	0.203276	0.0210046	0	0	0	0	0.0240213	0	0	0	0	0	0	0	0	0	0	0.0662093
GF1	19-20	0	0	0	0	0	0.0232381	0	0	0	0	0	0	0	0.0282721	0	0	0	0	0	0	0	0.0319012	0	0	0	0	0	0	0	0.022126	0.154296	0	0	0	0.0335402	0	0.0227698	0	0	0	0	0	0	0	0	0	0	0.0987474
GF1	24-25	0	0	0	0	0	0.0157609	0	0	0.0232126	0	0	0	0	0	0	0	0	0	0	0.0144078	0	0.0544486	0	0	0.026948	0	0	0	0.0159229	0.0167329	0.0647876	0	0	0	0	0.015132	0.0164375	0	0	0	0	0	0	0	0	0	0	0.109012
JML	0-1	0	0	0.0311252	0	0	0	0	0	0.0872637	0	0.0295707	0	0	0	0	0	0	0	0	0	0	0.0733439	0.0327151	0	0	0	0	0.0219749	0	0	0.138562	0.0720367	0	0	0	0	0	0	0	0	0	0	0	0	0	0	0	0
JML	6-7	0	0	0.0172381	0	0	0	0	0	0.0319144	0	0	0.0151791	0	0.0144848	0	0	0	0	0	0	0	0.0199674	0.0305258	0	0	0.0208054	0	0	0	0.0220264	0.286008	0.0394321	0	0	0	0	0	0	0	0	0	0	0	0	0	0	0	0
JML	14-15	0	0	0	0.0299553	0	0.0196366	0.0602664	0	0	0	0	0.0349145	0	0	0	0	0	0	0	0	0.0177463	0	0.0164565	0	0	0	0	0	0	0.027598	0.225476	0.0226833	0	0	0	0	0.0238619	0	0	0	0	0	0	0	0	0	0	0.0670047
JML	24-25	0.0521157	0	0.0181539	0.0312298	0	0	0.130185	0	0.0166941	0	0	0.027038	0	0.0203333	0	0.0154846	0.0151196	0	0	0	0	0.0320431	0.0187275	0	0.0187066	0.0218244	0	0	0.0266209	0.02001	0.0684032	0	0	0	0.0183312	0	0.0190507	0	0	0	0	0	0	0	0	0	0	0.0630748
Paila10	0-1	0	0	0	0.0570678	0	0	0	0	0.124785	0	0	0.0272684	0	0	0.0266953	0	0	0	0.0243075	0	0	0	0.100907	0.0436963	0.019341	0.052149	0	0	0	0.02149	0.120487	0	0.0455587	0	0	0	0	0	0	0	0.0225406	0.0380611	0	0	0	0	0	0
Paila10	6-7	0	0	0.0169525	0.0334477	0	0.021754	0	0	0.108705	0	0	0.0349175	0	0	0	0	0.0285154	0	0	0.0278948	0.0186183	0	0.136894	0	0	0.0386739	0	0	0	0	0.180892	0	0	0	0	0	0.0173771	0	0	0	0	0.088976	0	0	0	0.0152213	0	0
Paila10	14-15	0	0	0	0	0	0	0	0	0.0295801	0	0	0.0333641	0	0	0	0	0.032072	0	0.0194739	0	0	0	0.0678357	0.0206276	0	0.023904	0	0	0.0240886	0	0.155745	0	0	0	0	0	0.0303184	0	0.0203507	0	0	0.0412552	0	0	0	0	0	0
Paila10	19-20	0	0	0	0.0474125	0	0	0.0677008	0	0	0.022786	0	0.0402261	0	0	0	0	0.0319004	0	0	0	0	0	0.0348802	0	0	0	0.0229175	0	0.0217782	0	0.140134	0	0	0	0	0	0.0226108	0	0	0	0	0	0	0	0	0	0	0
Paila10	24-25	0	0	0.0311876	0.019105	0	0	0	0	0	0.0253356	0	0.0453701	0	0	0	0	0.0367986	0	0	0.018864	0	0	0.0276764	0	0	0.0220654	0.0234768	0	0.0280551	0	0.157797	0	0	0.0249914	0	0	0.0245783	0.0216867	0.0198967	0	0	0	0	0	0	0.0181411	0	0
Paila14	0-1	0	0	0	0.0635876	0	0	0.0194234	0	0.227588	0	0	0	0	0	0	0	0	0.0283002	0.0232466	0	0.0206099	0	0.0871419	0.0208736	0	0.0492178	0	0	0	0.0312885	0.0451749	0	0	0	0	0	0	0	0	0	0	0	0	0	0	0	0	0
Paila14	6-7	0	0	0	0	0	0	0	0	0.105817	0	0	0	0	0	0	0	0	0	0.024247	0	0.0268238	0	0.0525071	0	0.0176572	0	0	0	0	0	0.11642	0	0	0	0	0	0.0193469	0	0	0	0	0.0190512	0	0	0	0	0	0
Paila14	14-15	0	0	0.0242107	0	0	0	0	0	0.0586507	0	0	0.0197154	0	0	0	0	0	0	0.0189013	0	0	0	0.0475011	0	0	0	0	0	0	0	0.171209	0	0	0.0181226	0	0	0.0311128	0	0	0	0.0215914	0	0	0	0	0	0	0.0318208
Paila14	19-20	0	0	0.028139	0	0	0	0	0	0.0446849	0	0.0192574	0.0247081	0	0	0	0	0.0160755	0	0	0	0	0	0.0500249	0.0163245	0	0	0.0180123	0	0	0	0.166095	0.0177909	0	0.0166289	0	0	0.0297715	0	0	0	0.019036	0	0	0	0	0	0	0.0361352
Paila14	24-25	0	0	0.0165091	0	0	0	0	0	0.0316773	0	0	0.0278303	0	0	0	0	0	0	0	0	0	0	0.0483843	0	0	0.0253682	0	0	0	0	0.176346	0.0249066	0	0.0163552	0	0	0.0169268	0	0.020554	0	0	0	0	0	0	0	0	0.0390855
C63	0-1	0	0	0.0154492	0	0	0	0	0	0.0532029	0	0.0219512	0.0133855	0.0178662	0	0	0	0	0	0	0	0.0150534	0.0666309	0.0212727	0	0	0.0133007	0	0	0	0.0410754	0.0389128	0.030121	0	0	0	0	0	0	0	0	0	0	0	0	0	0	0	0
C63	1-2	0.0139038	0	0	0	0	0	0	0	0.0600276	0	0.0273528	0.0154959	0	0	0	0	0	0	0	0	0	0.136506	0	0	0	0	0	0	0	0.0380877	0.0596182	0.0475187	0	0	0	0	0	0	0	0	0	0	0	0	0	0	0	0
C63	4-5	0	0	0	0	0	0	0	0	0.10906	0	0.0301221	0.0157833	0.0185343	0	0	0	0	0	0	0	0	0.153702	0.015231	0	0	0	0	0	0.0130112	0.0192034	0.0575783	0.0465215	0	0	0	0	0	0	0	0	0	0	0	0	0	0	0	0
C63	9-10	0	0	0.0221815	0	0	0	0	0	0.0708108	0	0.0181081	0.0146525	0.0200965	0	0	0	0	0	0	0	0	0.062471	0.0305212	0.0233977	0	0.0145753	0.0158494	0	0.0145367	0.0179537	0.101622	0.0210232	0	0	0	0	0	0	0	0	0	0	0	0	0	0	0.0145367	0
[truncated: 61 more columns]

## Sheet: RsaI
		Lenght (bp) and relative abundances of terminal restriction fragments (T-RFs)
Stations	Sediment depth (cm)	51.5412	54.0974	57.6408	60.5866	68.1537	72.2901	76.5985	78.2314	80.6028	89.7451	92.1104	94.4222	113.916	123.338	128.66	129.689	145.148	147.343	149.758	169.775	174.771	201.393	208.804	211.409	212.727	222.063	227.452	228.893	231.066	237.204	242.384	243.702	244.76	245.886	253.492	290.389	292.091	296.528	304.079	305.495	307.385	309.163	310.567	312.524	315.062	327.896	331.811	349.779
AS2	0-1	0.247016	0	0	0	0.0279781	0	0	0	0	0	0.0134917	0	0	0.0297811	0	0	0	0	0.0140512	0	0	0	0	0	0	0	0	0.0159786	0	0	0	0.0581945	0	0	0	0	0	0	0	0	0	0	0	0	0	0	0	0
AS2	6-7	0.0403423	0	0	0	0.0270543	0.0179653	0	0.0141916	0	0	0.0153077	0	0	0.0273732	0.0165302	0	0	0	0	0	0	0	0	0	0	0	0	0	0	0	0.0705857	0.063676	0	0	0	0	0	0	0	0.0235463	0.0229085	0.0378973	0.0142447	0	0	0	0	0
AS2	14-15	0.0326686	0	0	0	0.0235469	0.0140008	0	0	0	0	0	0	0	0	0.0111724	0	0	0	0	0	0	0	0	0	0	0	0	0	0	0	0.0326333	0.126114	0	0	0	0	0	0	0	0.0175718	0.0328454	0.0222741	0	0.0123391	0.0180314	0.0138594	0	0
AS2	19-20	0.0278466	0	0	0	0.0173338	0.0130341	0	0.0126289	0	0	0	0	0	0.0124488	0.0136194	0	0	0	0	0	0	0	0	0	0	0	0	0	0	0	0.0483094	0.0921615	0	0	0.0175138	0	0	0	0	0	0	0.0178065	0.010873	0	0	0.0387871	0	0
AS2	24-25	0.0195259	0	0	0	0	0	0	0.012823	0	0	0	0	0	0	0	0	0	0	0	0	0	0	0	0	0	0	0	0	0	0	0.0460948	0.0983097	0	0	0.0193802	0	0	0	0	0	0	0.0192345	0.0169031	0	0	0.0564892	0	0
AS3	0-1	0.0869207	0	0	0	0	0.0138431	0	0	0.0148846	0	0	0	0	0.0138431	0	0	0	0	0	0	0	0	0	0	0	0	0	0.0124978	0	0	0.0594949	0	0	0	0	0	0	0	0.0133657	0.0544176	0.0632269	0.0214806	0.013062	0	0.0293352	0	0	0
AS3	6-7	0.0660639	0	0	0	0	0.0259042	0	0	0.01674	0	0.012667	0	0	0.0136852	0.0164956	0	0	0	0	0	0	0	0	0	0	0.0148257	0	0	0	0	0.0803193	0.0721733	0.0150293	0	0	0	0	0	0	0.0180841	0.0187357	0.0279407	0	0	0	0	0	0
AS3	14-15	0.0305117	0	0	0	0	0	0	0	0	0	0	0	0	0	0	0	0	0	0	0	0	0	0	0	0	0	0	0	0	0	0.137381	0	0	0	0	0.0255046	0	0	0	0	0	0	0	0	0	0	0	0
AS3	19-20	0.0840779	0	0	0	0	0.0147384	0	0	0.0218273	0	0	0.0117379	0.0134195	0.0395331	0.0176069	0	0	0	0	0	0	0	0	0	0	0	0	0	0	0	0.196874	0	0	0	0	0	0	0	0	0	0	0	0	0	0	0	0	0
AS3	24-25	0.0783653	0.20738	0	0	0	0.0142927	0	0	0.0163035	0.0870605	0.0391283	0	0.0291289	0.025053	0.0170099	0	0	0	0	0	0	0.0190751	0.0165208	0	0.0190207	0	0	0	0	0	0	0.0328786	0	0	0	0	0	0	0	0	0	0	0	0	0	0	0	0.0207597
AS5	0-1	0.073598	0	0	0	0	0.0136124	0	0	0	0	0	0	0.0125886	0	0	0	0	0	0	0.0149016	0	0	0	0.0113753	0	0	0	0.0147879	0	0	0.0241535	0	0	0	0	0	0	0	0.0200963	0.0937701	0.134494	0.0122095	0	0	0.0161529	0	0	0
AS5	6-7	0.0922146	0	0	0	0	0.0126561	0	0	0	0	0	0	0	0	0	0	0	0	0	0	0	0	0	0.0248008	0	0	0	0.0251417	0	0	0.0855244	0.0172157	0	0	0	0	0	0	0.0171304	0.0625985	0.0377978	0.01696	0	0	0	0	0	0
AS5	14-15	0.0777407	0	0	0	0.0248424	0.015647	0	0	0	0	0	0	0	0.0210357	0.0126808	0	0	0	0	0	0	0	0	0	0	0	0	0	0	0	0.116673	0.0343592	0	0	0	0	0	0	0	0.0315907	0.016265	0.0259795	0	0	0	0	0	0
AS5	19-20	0.0458382	0	0	0	0.0177051	0.0128662	0	0	0	0	0	0	0	0.019168	0.0165798	0	0	0	0	0	0	0	0	0	0	0	0	0	0	0	0.0825987	0.0570164	0	0	0	0	0	0	0	0.0233692	0.01733	0.0265576	0	0.0138415	0.0136164	0	0	0
AS5	24-25	0.0639996	0	0	0	0.0201791	0.0183667	0	0	0	0	0	0	0.0233709	0.0112527	0.0152019	0	0	0	0	0	0	0	0	0	0	0	0	0	0	0	0.0552625	0.0644865	0.0124699	0	0	0	0	0	0	0.0381401	0.0220184	0.0206389	0	0.0156888	0	0	0	0
AS7	0-1	0.154369	0	0	0	0.0190824	0	0	0	0	0	0	0	0	0.0207919	0	0	0	0	0	0	0	0	0	0	0	0	0	0.013122	0	0	0.0225477	0.0518874	0	0	0	0	0	0	0.0170032	0.0365014	0.0133993	0.0246269	0	0	0.0185741	0	0.0934251	0
AS7	14-15	0.0269881	0	0	0	0.0255929	0	0	0	0	0	0	0	0	0.0123962	0	0	0	0	0	0	0	0	0	0	0	0	0	0	0	0	0.0112527	0.188253	0	0	0.00985751	0	0	0	0	0.0179539	0	0.0125106	0	0	0	0	0	0
AS7	19-20	0.0499516	0	0	0	0.033313	0.0106501	0	0	0.0115107	0	0	0	0	0.0250654	0.0121562	0	0	0	0	0	0	0	0	0	0	0	0	0	0	0	0	0.217198	0	0	0.0171765	0	0	0	0	0	0	0	0	0	0	0.015778	0	0
AS7	24-25	0.0476098	0	0	0	0.0197724	0.0247805	0	0	0	0	0	0	0	0.016065	0	0	0	0.0173008	0	0	0	0	0	0	0	0	0	0	0.0146341	0	0	0.118894	0	0	0	0	0	0	0	0	0	0	0	0	0	0	0	0
GF1	0-1	0.0261523	0	0	0	0	0	0	0	0.0130762	0	0	0	0	0	0	0	0	0	0	0	0	0	0	0	0	0	0	0	0	0	0	0	0.0546054	0	0	0	0	0	0	0.0429481	0.0135363	0.023238	0	0	0.0151085	0	0.0601657	0
GF1	6-7	0.0299095	0	0	0	0.0309856	0	0	0	0	0	0	0	0	0.0138415	0	0	0	0	0	0	0	0	0	0	0	0	0	0	0	0	0	0.222243	0	0	0	0	0	0	0	0.0394092	0	0.0171441	0	0	0.0145836	0	0.0279427	0
GF1	14-15	0.0277321	0	0	0	0	0	0	0	0	0	0	0	0	0.0102	0	0	0	0	0	0	0	0	0	0	0	0	0	0	0	0	0.0164347	0.135543	0	0	0.00982593	0	0	0	0	0.0111976	0	0.00990074	0	0	0.0122949	0.0119707	0	0
GF1	19-20	0.033663	0	0	0	0	0.0106825	0	0.0114078	0	0	0	0	0	0.0143752	0	0	0	0	0	0	0	0	0	0	0	0	0	0	0	0	0.0175734	0.0847346	0	0	0.0126607	0	0	0	0	0	0	0.0107484	0	0	0	0.0150016	0	0
GF1	24-25	0.0258873	0	0	0	0	0.0125351	0	0	0	0	0	0	0	0.0167597	0	0	0	0	0	0	0	0	0	0	0	0	0	0	0	0	0.013121	0.0510191	0	0	0.022557	0	0	0	0	0	0	0	0.010099	0	0	0.041429	0	0
JML	0-1	0.056336	0	0.0111544	0	0.0126744	0.0113015	0	0	0	0	0	0	0	0.0178471	0.0101003	0	0	0	0	0	0	0	0	0	0	0	0	0.0116447	0	0	0	0.0786693	0.017651	0	0	0	0	0	0	0.0374102	0.0153956	0.0469957	0	0	0.0127969	0	0.0658724	0
JML	6-7	0.0326725	0	0	0	0.038184	0	0	0	0	0	0	0	0	0	0.0116971	0	0	0	0	0	0	0	0	0	0	0	0	0	0	0	0	0.259001	0	0	0	0	0	0	0	0.0211737	0	0.0175654	0	0	0	0	0.011816	0
JML	14-15	0.0401826	0	0	0	0	0	0	0	0	0	0	0	0	0	0.0146447	0	0	0	0	0	0	0	0	0	0	0	0	0	0	0	0	0.17646	0	0	0	0	0	0	0	0	0	0	0	0	0	0	0	0
JML	24-25	0.0192485	0	0	0.0123792	0	0.01102	0	0	0	0	0	0	0.0135201	0.0100976	0	0	0	0	0	0	0	0	0	0	0	0	0	0	0	0.0127191	0.0198796	0.0505364	0	0	0.0155833	0	0	0	0	0	0.0143211	0	0	0	0	0.0141997	0	0
Paila10	0-1	0.13668	0	0	0	0.022845	0.0378336	0	0.0183875	0.0233465	0	0.0217307	0	0	0	0.0215635	0	0	0	0	0	0	0	0	0.0149329	0	0	0	0	0	0	0.0702624	0	0	0	0	0	0	0	0	0.0408982	0.0606229	0.0393381	0	0	0	0	0	0
Paila10	6-7	0.136886	0	0	0	0	0.0281891	0	0	0.0368338	0	0.0159363	0	0	0.0199203	0.0215741	0	0	0	0	0	0	0	0	0	0	0	0	0	0	0	0.102909	0	0	0	0	0	0	0	0	0.0257837	0.0288657	0.0266105	0	0	0	0	0	0
Paila10	14-15	0.0585106	0	0	0	0	0.0240544	0	0	0.0175532	0	0	0	0.0130615	0.0137411	0.0254433	0	0	0	0	0	0	0	0	0	0	0	0	0	0	0	0.13487	0	0	0	0	0	0	0	0	0.0110816	0.0151596	0.0242021	0	0.0138593	0	0	0	0
Paila10	19-20	0.0725431	0	0	0	0	0.0211797	0	0	0.0134036	0	0.0139663	0	0	0.0182637	0.039648	0	0.0138129	0	0	0	0	0	0	0	0	0	0	0	0	0	0.153527	0	0.0192357	0	0	0	0	0	0	0	0.0281885	0.034174	0	0.0187241	0	0	0	0
Paila10	24-25	0.068183	0	0	0	0	0.013146	0	0	0.0116794	0	0	0.0169324	0.0127193	0.0188523	0.0299984	0	0	0	0	0	0.0107728	0	0	0	0	0	0	0	0	0	0.123887	0	0.019199	0	0	0	0	0	0	0	0	0.0199989	0	0.0217055	0	0	0	0
Paila14	0-1	0.104021	0	0	0	0	0.0200645	0	0	0	0	0	0	0	0	0	0	0	0	0	0	0	0	0	0.0196711	0	0	0.0195137	0.0323393	0	0	0.0286411	0	0	0	0	0	0	0	0.0180974	0.105988	0.174365	0	0	0	0	0	0	0
Paila14	6-7	0.0803914	0	0	0	0	0	0	0	0	0	0	0	0	0	0	0	0	0	0	0	0	0	0	0.0252055	0	0	0	0.0273973	0	0	0.0679452	0.0149511	0	0	0	0	0	0	0.0143249	0.103953	0.0487671	0	0	0	0	0	0	0
Paila14	14-15	0.0596566	0	0	0	0.0248612	0.0127872	0	0	0	0	0	0	0	0.0159967	0.0164043	0	0	0	0	0	0	0	0	0	0	0	0	0	0	0	0.100209	0.0567528	0	0	0	0	0	0	0	0.0339294	0.0199705	0.0199705	0	0.0131438	0	0	0	0
Paila14	19-20	0.0714383	0	0	0	0.0343593	0.0184035	0	0	0	0	0	0	0	0.0192648	0.0246136	0	0	0	0	0	0	0	0	0	0	0	0	0	0	0	0.0994062	0.0629618	0	0	0	0	0	0	0	0.0276053	0.0195367	0.0196274	0	0	0	0	0	0
Paila14	24-25	0.0571685	0	0	0	0.0202801	0	0	0	0	0	0	0	0.0148578	0.0123815	0.0171634	0	0	0	0	0	0	0	0	0	0	0	0	0	0	0	0.0767227	0.0657928	0.0134489	0	0	0	0.0133635	0	0	0.0305695	0.0137051	0.0164802	0	0.0151567	0	0	0	0
C63	0-1	0.142913	0	0	0	0.0170305	0	0.0119115	0	0	0	0.0109271	0	0	0.0122314	0	0	0	0	0	0	0	0	0	0.0242414	0	0	0	0.0398691	0	0	0	0.056432	0	0	0	0	0	0	0	0.0210912	0.010804	0.0282529	0	0	0.0256688	0	0.0535525	0
C63	1-2	0.0974026	0	0	0	0.0247332	0	0	0	0	0	0.0110638	0	0	0	0.0102573	0	0	0	0	0	0	0	0	0.0328398	0	0	0	0.0311647	0	0	0	0.0813756	0	0	0	0	0	0	0	0.0242162	0.0140624	0.0279593	0	0	0	0	0.132455	0
C63	4-5	0.0651341	0	0	0	0.015734	0	0	0	0	0	0.00809838	0	0	0	0.00946354	0.0143226	0	0	0	0	0	0	0	0.0243877	0	0	0	0.0099263	0	0	0	0.0606916	0	0.0134086	0	0	0	0	0	0.062265	0.0362461	0.0260999	0	0	0	0	0.136007	0
C63	9-10	0.0413235	0	0	0	0.032791	0	0	0	0	0	0.0104788	0	0	0.017174	0.00870378	0.0138575	0	0	0	0	0	0	0	0	0	0	0	0	0	0	0.0292254	0.0872869	0	0	0	0	0	0.015617	0	0.0220008	0.025146	0.021051	0	0	0.0107591	0.0243207	0.0454807	0
[truncated: 59 more columns]
